# Supplementary material for: Dietary Macronutrient Composition Directs ChREBP Isoform Expression and Glucose Metabolism in Mice
Source: PLoS One. 2016 Dec 19;11(12):e0168797. doi: 10.1371/journal.pone.0168797 (PMC5167554; doi:10.1371/journal.pone.0168797)
Supplement: S1 Dataset — The raw data used for Figs 1–6. (XLSX) [file pone.0168797.s001.xlsx]

## Sheet: Bodyweight
Bodyweight (g)
Days on diet	Chow					HCD					HFD
0	24.6	24.1	22.9	24.6	27.1	23.5	23.5	24	25	27	20	22.1	24	23.2	24.4
4	24.8	24.8	24.6	24.8	25.8	24.1	24.8	24.7	26	26.1	24.7	25	26.2	24.3	26.8
7	25.4	24.8	25.3	25.2	26.5	24.3	24.7	25.2	26	25.8	25.5	25.8	25.6	24.2	27.1
11	26.3	26.2	25.7	25.8	27.2	25.2	25.9	25.8	26.1	25.7	26.5	27.5	27.8	25.6	29.4
14	29	26.1	26.1	25.8	27.3	24.9	26.3	25.7	26	26.2	27.2	28.1	28.9	26.1	30.1
18	27.4	27	26.6	26	27.6	25.5	26.9	26.3	27.3	26.2	27.7	29.7	30.1	28	32.7
21	28.6	27.2	26.5	26.2	27.8	25.2	27.4	26.3	27.1	26.4	27.1	30.1	30.8	29.2	32.3
25	29.3	28.1	27.8	27.8	29.3	26.7	29.7	28.6	28.1	27.7	29.2	31.8	32.6	31.1	34.1
28	29.2	28.2	28.2	27.5	29.4	26.8	30.2	29.4	28.6	27.5	29.7	32.6	33.9	32.2	35.1
32	29.8	30.1	29.2	28.4	30.7	27.2	30.8	30.6	29	28.1	31.8	33.4	35.8	33.1	35.1
35	29.9	29.5	29.4	28.1	31.2	27.4	30.3	31.3	29.6	28.3	32.2	34.8	36.4	34.1	36.1
39	31.1	30.6	30.7	28.9	32	27.6	31.7	32.6	30.2	29.1	32.6	35.6	37.2	34.8	36.7
42	31.1	31.3	31	29.9	32.5	27.4	31.6	32.6	30.5	30.2	33.5	37.1	38.1	36.1	38.3
46	28.9	29	29.5	28.5	32.8	28.4	30.8	30.7	31.4	30.3	32.4	35.8	37.2	34.9	40
49	30.3	29.8	30.4	29.8	34	28.3	32.3	31.8	31.3	31.6	33.3	35.8	37.4	35.8	41.1
53	31.8	31.6	32.3	30.9	34.9	28.9	33	33.2	31.8	31.4	34.3	37.8	38.8	36.9	42.6
56	31.2	30.2	32	30.2	35	28.7	33.6	33.2	32.2	31.5	35.8	38.6	39.7	37.2	43
60	32.6	32.8	33.5	31.7	35.8	29.4	34.7	34.5	32.7	32.8	38	40.2	42.5	38.7	43.7
63	33.3	33.1	33.5	32.7	36.2	29.2	36.1	35.5	34.2	32.6	38.7	41.5	43.1	39.8	44.4
67	33.4	33.9	32.3	32.4	35.8	29.4	36.5	36.4	33.8	32.3	40.9	42.2	44.1	41	44.6
70	33.3	33.7	33.8	33	35.4	30.5	37.3	36.6	34.8	32	42.2	42.8	44.7	41.6	45
74	34.9	33.7	34.6	33.5	36.5	30.4	37.6	36.5	34.8	31.9	43.6	44.5	45.6	42.6	45.5
77	35.1	33.7	34.3	33.4	36.6	30.8	38.4	36.3	33.4	31.8	44.3	45.2	45.8	42.5	45.7
81	35.4	34.7	34.8	34.3	37.9	30	38.3	37.1	33.3	34.1	44.9	45.7	46.3	42.9	46.2
84	35.7	34.8	35.3	34.6	37.7	30.2	37.9	37.6	32.7	33	45.9	44.9	46.8	42.8	46.4

## Sheet: %fat
Percentage body fat
Weeks on Diet	Chow					HCD					HFD
-4	11.04	14.23	13.06	13.03	12.59	13.84	11.87	11.2	11.72	11.48	16.63	15.54	13.44	13.25	13.12
-2	14.8	17.24	15.54	16.2	13.57	13.75	15.39	14.34	11.87	14.93	17.18	15.15	14.13	15.99	17.56
0	15.15	21.52	17.86	16.64	15.46	17.92	16.65	15.55	15.21	18.23	20.81	17.09	17.76	21.53	22.66
2	16.8	23.7	18.31	19.68	14.57	20.62	25.36	19.58	16.68	19.33	29.18	24.89	23.72	21.72	33.5
4	17.57	25.94	20.63	19.96	15.19	21.21	25.63	19.47	15.35	20.43	33.26	29.51		27.83	36.22
6	17.36					26.78	28.95	17.88	17.16	25.42	38.65	35.45		34.66	44.39
8	18.11	31.19	24.24	21.04	16.98	27.58	29.87	19	18.51	25.67	41.45	41.02		43.24	45.95
10	23.59	35.2	26.24	25.77	19.08	31.42	34.46	20.5	20.17	28.96	45.5	43.8		47.52	49.79
12	21.83	34.58	26.38	21.47	19.9	29.88	31.42		19.99	30.76	46.83	47.54		48.38	48.93

## Sheet: Respiratory quotient
RQ (VCO2/VO2)
Diet	Day																																																Night
Chow	0.887	0.873	0.85	0.856	0.881	0.859	0.871	0.878	0.864	0.863	0.924	0.839	0.828	0.797	0.863	0.841	0.847	0.841	0.812	0.767	0.821	0.851	0.836	0.907	0.867	0.846	0.822	0.822	0.872	0.864	0.83	0.862	0.831	0.865	0.854	0.851	0.884	0.832	0.831	0.888	0.904	0.881	0.917	0.862	0.871	0.851	0.862	0.876	0.855
HCD	0.931	0.89	0.912	0.905	0.893	0.905	0.881	0.956	0.918	0.891	0.873	0.853	0.872	0.92	0.879	0.897	0.926	0.929	0.901	0.92	0.933	0.959	0.901	0.95	0.922	0.903	0.913	0.865	0.871	0.928	0.911	0.926	0.937	0.902	0.891	0.903	0.892	0.929	0.924	0.882	0.891	0.905	0.941	0.941	0.952	0.927	0.913	0.955	0.885
HFD	0.779	0.764	0.796	0.806	0.766	0.788	0.767	0.754	0.774	0.764	0.79	0.779	0.768	0.766	0.791	0.793	0.788	0.757	0.783	0.791	0.791	0.783	0.788	0.764	0.801	0.803	0.8	0.779	0.737	0.76	0.779	0.752	0.794	0.812	0.794	0.779	0.769	0.807	0.798	0.836	0.828	0.808	0.784	0.819	0.788	0.815	0.817	0.819	0.779
[truncated: 47 more columns]

## Sheet: Energy expenditure
Energy expenditure (Kcal/Kg/Hr)
	Day																																																Night
Chow	17.601	16.192	15.496	14.087	16.208	14.087	16.193	14.087	14.784	16.889	18.314	16.905	14.087	14.784	15.496	14.784	18.994	15.48	15.48	14.784	14.784	14.784	17.601	19.722	16.208	15.48	14.784	15.496	16.889	16.905	15.496	15.496	14.784	16.921	15.496	16.889	15.48	15.496	14.784	16.905	16.921	16.905	16.905	16.193	16.193	15.496	17.601	16.208	19.738
HCD	18.583	18.583	17.771	18.522	18.728	15.718	18.427	17.125	18.522	17.125	17.926	17.27	18.021	18.677	17.916	18.072	17.27	17.876	17.876	17.27	17.926	15.718	17.926	18.822	20.013	18.583	17.926	17.125	17.22	17.876	17.125	15.718	15.718	17.781	17.926	17.125	18.667	19.384	18.677	19.428	17.971	20.781	19.969	17.771	19.333	19.323	17.876	19.229	17.771
HFD	12.575	14.275	14.827	14.239	14.248	14.258	14.248	14.248	13.696	14.248	15.343	14.827	14.799	14.772	15.306	15.352	14.791	15.369	15.406	13.696	14.772	14.23	13.67	15.903	15.948	15.333	16.391	14.772	13.724	14.248	13.733	13.724	15.343	15.867	14.772	14.248	14.248	14.772	14.772	15.894	15.921	15.958	14.827	14.221	15.297	15.351	15.351	15.903	18.072
[truncated: 47 more columns]

## Sheet: Food intake
Food intake (grams/week) average over 12 weeks on diet
	Chow	HCD	HFD
	37.0208	28.325	25.0833
	37.0208	28.325	25.0833
	41.2083	26.2125	23.7292
	41.2083	26.2125	23.7292
	29.525	29.1917	23.9417

## Sheet: Energy intake
Energy intake (KJ/week) average over 12 weeks on diet
	Chow	HCD	HFD
	518.292	509.85	476.583
	518.292	509.85	476.583
	576.917	471.825	450.854
	576.917	471.825	450.854
	413.35	525.45	454.892

## Sheet: GTT -12W
Glucose tolerance test - 12 weeks diet
		Blood glucose (mmol/L)
	Time	LFD (n=5)					HCD (n=4)					HFD (n=4)
	0	7.5	8.4	7.9	6.3	7.9	5.9	5.7		8	6.6	8.6	8.8		10.2	9.9
	30	16.9	19.2	19.9	15.3	16.9	22.4	19.9		18.9	19.3	27.9	23.4		25.9	25.9
	60	10.9	12.4	11.9	8.7	10.5	15.2	13.8		16.4	13.3	21.3	19.8		20.3	20.4
	120	8.3	11.9	8.9	8.7	6.7	9.2	10.4		9.5	9.4	12.2	12.3		13.7	14.4
Area under curve for GTT
Chow (n=5)	HCD (n=4)	HFD (n=4)
1359	1721	2291
1617	1616	2094
1518	1710	2255
1206	1559	2276
1299

## Sheet: ITT -14W
Insulin tolerance test 14 weeks on diet
		Blood glucose (mmol/L)
	Time	Chow (n=5)					HCD (n=5)					HFD (n=5)
	0	8.2	7.8	6.5	7.6	8.2	7.6	9.8	8.5	5.9	6	7.5	9.8	8.8	10.5	9.3
	15	7.5	6.9	6	7.1	7.8	5.6	6.9	6.5	3.1	3.9	7.3	9	8	9.7	8.6
	30	6.1	5.9	5.8	6.8	6.9	4.9	6.4	5.9	2.3	3	7.4	9.2	8.5	9	9.2
	60	8	7.2	6	7.3	7.8	5	7.6	6.3	2	2.5	7.5	9	8.9	10.2	9.1
	120	8.3	7.6	6.7	7.4	8.2	5.5	7.4	6.5	2.3	2.6	7.6	9.6	8.6	10	9
Area under curve for ITT
Chow (n=5)	HCD (n=5)	HFD (n=5)
920.3	641.3	897.8
846.8	885	1109
740.3	772.5	1036
867	301.5	1186
930.8	361.5	1085

## Sheet: GTT -2W
	Glucose tolerance test 2 weeks on diet
		Blood glucose (mmol/L)
	Time (min)	Chow (n=7)							High Carb Diet (n=7)							High Fat Diet (n=5)
	0	5.5	5.3	5.3	5.2	5.1	5	5.6	5	4.6	5.4	5.3	6.1	4.9	6.2	4.9	4.8	5.9	6.5	4.7
	30	19.6	20.7	19.6	24.9	22.9	22.8	21.5	19.4	24.1	25.2	21.8	22.2	21.3	25.9	22.5	16.6	19.8	22.6	17.4
	60	10.4	10.2	9.2	13.8	19.1	15	13.8	12.8	16.8	18	24.8	13.5	12.8	22.5	18.3	11.9	18.5	19.3	12.7
	120	7.1	8.3	6.2	9.1	8.9	7.8	7.3	8.8	8.2	9.5	13.7	7.7	9.3	13.5	9	6.5	13.3	7.9	6.9

## Sheet: ITT -2W
Insulin tolerance test 2 weeks on diet
	% change from baseline
Time (min)	Chow (n=7)							HCD (n=7)							HFD (n=5)
0	0	0	0	0	0	0	0	0	0	0	0	0	0	0	0	0	0	0	0
15	-23.6842	-31.25	-39.1304	-35.8696	-31.25	-30.2326	-19	-25	-55	-9.80392	-34.3284	-45.7831	-27.0588	-45.614	-33.3333	16.0714	-1.92308	-19.2308	25
30	-7.89474	-5	-21.7391	-21.7391	6.25	-22.093	-31	-26.25	-35	-34.3137	-20.8955	-34.9398	-22.3529	-59.6491	-21.7949	12.5	-29.8077	-11.5385	-5.88235
60	40.7895	33.75	-10.8696	-11.9565	51.25	13.9535	2	-27.5	-31	-16.6667	-19.403	-25.3012	-29.4118	-71.9298	-26.9231	5.35714	-23.0769	-12.8205	-19.1176
120	14.4737	23.75	-4.34783	10.8696	32.5	13.9535	10	-20	-5	5.88235	1.49254	-15.6627	-4.70588	-59.6491	-15.3846	-3.57143	-8.65385	-17.9487	5.88235

[truncated: 6 more sheets: Serum insulin, NEFA serum, Pancreas insulin, Western pAktAkt, Liver triglycerides, Gene expression]
