# Supplementary material for: Dietary Macronutrient Composition Directs ChREBP Isoform Expression and Glucose Metabolism in Mice
Source: PLoS One. 2016 Dec 19;11(12):e0168797. doi: 10.1371/journal.pone.0168797 (PMC5167554; doi:10.1371/journal.pone.0168797)
Supplement: S1 File — Detailed diet compositions for high-fat, high-carbohydrate and low-fat chow diets used in this study. (XLSX) [file pone.0168797.s002.xlsx]

## Sheet: Sheet1
Calculated Nutritional Parameters	Low Fat Chow	HFD SF04-001	HCD SF13-067		Ingredients	HFD SF04-001	HCD SF13-067
Protein	0.2	0.226	0.182		Casein (Acid)	233 g/Kg	185 g/Kg
Total Fat	0.048	0.235	0.035		Sucrose	201 g/Kg	201 g/Kg
Crude Fibre	0.048	0.054	0.054		Lard	207 g/Kg	20.1 g/Kg
Acid Detergent Fibre	0.076	0.054	0.054		High Linoleic Safflower Oil		10.4 g/Kg
Digestible Energy	14.0 MJ / Kg	19 MJ / Kg	18 MJ / Kg		Soya Bean Oil	29 g/Kg	4.3 g/Kg
% Total Calculated Energy From Protein	0.23	0.21	0.21		Cellulose	58 g/Kg	58 g/Kg
% Total Calculated Energy From Lipids	0.12	0.43	0.09		Wheat Starch	92 g/Kg	354 g/Kg
% Total Calculated Energy From Carbohydrates	0.65	0.36	0.7		Dextrinised Starch	117 g/Kg	117 g/Kg
					DL Methionine	3.5 g/Kg	2.8 g/Kg
					Calcium Carbonate	6.4 g/Kg	5.1 g/Kg
					Sodium Chloride	2.6 g/Kg	2.1 g/Kg
					AIN93 Trace Minerals	1.6 g/Kg	1.3 g/Kg
					Potassium Citrate	19.2 g/Kg	15.3 g/Kg
					Dicalcium Phosphate	15.1 g/Kg	12 g/Kg
					Potassium Sulphate	1.6 g/Kg	1.3 g/Kg
					Choline Chloride (75%)	1.3 g/Kg	1.0 g/Kg
					AIN93 Vitamins	12 g/Kg	9.3 g/Kg
Calculated Amino Acids
Valine	0.0087	0.015	0.0116
Leucine	0.014	0.021	0.0167
Isoleucine	0.008	0.01	0.0081
Threonine	0.007	0.009	0.0073
Methionine	0.003	0.01	0.0077
Cystine	0.003	0.0007	0.0006
Lysine	0.009	0.017	0.0138
Phenylanine	0.009	0.012	0.0091
Tyrosine	0.005	0.012	0.0097
Tryptophan	0.002	0.003	0.0025
Histidine	0.0053	0.007	0.0056
Calculated Total Minerals
Calcium	0.008	0.006	0.0057
Phosphorous	0.007	0.005	0.004
Magnesium	0.002	0.0009	0.0006
Sodium	0.0018	0.0013	0.0012
Chloride		0.0016	0.0013
Potassium	0.0082	0.008	0.0067
Sulphur	0.002	0.0025	0.0021
Iron	200 mg/Kg	79 mg/Kg	53 mg/Kg
Copper	23 mg/Kg	9.0 mg/Kg	7.7 mg/Kg
Iodine	0.5 mg/Kg	0.23 mg/Kg	0.2 mg/Kg
Manganese	104 mg/Kg	23 mg/Kg	19 mg/Kg
Cobalt	0.7 mg/Kg	No data	No data
Zinc	90 mg/Kg	61 mg/Kg	44 mg/Kg
Molybdenum	1.2 mg/Kg	0.18 mg/K	0.14 mg/Kg
Selenium	0.4 mg/Kg	0.4 mg/Kg	0.3 mg/Kg
Cadmium	0.05 mg/Kg	No data	No data
Chromium		1.2 mg/Kg	0.9 mg/Kg
Fluoride		1.2 mg/Kg	0.9 mg/Kg
Lithium		0.1 mg/Kg	0.1 mg/Kg
Boron		2.1 mg/Kg	2.1 mg/Kg
Nickel		0.6 mg/Kg	0.5 mg/Kg
Vanadium		0.1 mg/Kg	0.1 mg/Kg
Calculated Total Vitamins
Vitamin A (Retinol)	10 950 IU/Kg	4 700 IU/Kg	3 710 IU/Kg
Vitamin D (Cholecalciferol)	2 000 IU/Kg	1 200 IU/Kg	930 IU/K
Vitamin E (a Tocopherol acetate)	110 mg/Kg	90 mg/Kg	70 mg/Kg
Vitamin K (Menadione)	20 mg/Kg	1.2 mg/Kg	0.9 mg/Kg
Vitamin C (Ascorbic acid)	No data	None added	None added
Vitamin B1 (Thiamine)	80 mg/Kg	7.1 mg/Kg	5.6 mg/Kg
Vitamin B2 (Riboflavin)	30 mg/Kg	7.3 mg/Kg	5.8 mg/Kg
Niacin (Nicotinic acid)	145 mg/Kg	35 mg/Kg	28 mg/Kg
Vitamin B6 (Pryridoxine)	28 mg/Kg	8 mg/Kg	7 mg/Kg
Pantothenic Acid	60 mg/Kg	19 mg/Kg	15 mg/Kg
Biotin	410 ug/Kg	233 ug/Kg	185 ug/Kg
Folic Acid	5 mg/Kg	2.4 mg/Kg	2 mg/Kg
Inositol	No data	None added	None added
Vitamin B12 (Cyancobalamin)	150 ug/Kg	120 ug/Kg	95 ug/Kg
Choline	1 640 mg/Kg	890 mg/Kg	630 mg/Kg
Calculated Fatty Acid Composition
Myristic Acid 14:0	0.0003	0.003	0.0003
Palmitic Acid 16:0	0.005	0.058	0.0064
Stearic Acid 18:0	0.0014	0.037	0.0039
Palmitoleic Acid 16:1	0.0001	0.004	0.0004
Oleic Acid 18:1	0.019	0.077	0.009
Gadoleic Acid 20:1	0.0003	0.002	0.0002
Linoleic Acid 18:2 n6	0.013	0.0446	0.0131
a Linolenic Acid 18:3 n3	0.003	0.0049	0.0006
Arachadonic Acid 20:4 n6	0.0001
EPA 20:5 n3	0.0002	No data	No data
DHA 22:6 n3	0.0005	No data	No data
Total n3	0.0037	0.0052	0.0006
Total n6	0.0131	0.045	0.0131
Total Mono Unsaturated Fats	0.02	0.0824	0.0098
Total Polyunsaturated Fats	0.0177	0.0511	0.0138
Total Saturated Fats	0.0074	0.1003	0.011
Saturated Fats C12:0 or less		Trace	Trace
Other Saturated Fats		0.001
